# Supplementary material for: Prospective and External Validation of Machine Learning Models for Short- and Long-Term Mortality in Acutely Admitted Patients Using Blood Tests
Source: J Clin Med. 2024 Oct 27;13(21):6437. doi: 10.3390/jcm13216437 (PMC11546962; doi:10.3390/jcm13216437)
Supplement: Supplementary file 1 [file jcm-13-06437-s001.zip]

Archive with 1 entries (1 files):
- jcm-3206870-supplementary.pdf
